# Supplementary material for: Synergistic effects of PA (S184N) and PB2 (E627K) mutations on the increased pathogenicity of H3N2 canine influenza virus infections in mice and dogs
Source: J Virol. 2025 Apr 4;99(5):e01984-24. doi: 10.1128/jvi.01984-24 (PMC12090714; doi:10.1128/jvi.01984-24)
Supplement: Table S5 — Expression of marker genes within each cellular cluster. [file jvi.01984-24-s0002.xlsx]

## Sheet: Sheet1
Table S5 Expression of marker genes within each cellular cluster.
Gene	Alveolar_macrophage	Neutrophil	B_cell	T_cell	MoMac	Epithelial cell	NK	Endothelial cell	SMC	Fibroblast cell	DC
Cd3d	0.00482857	0.0781131	0.00370068	0.861736	0.0109948	0	0.107095	0.0132745	0	0	0.0299901
Cd3e	0.0349377	0.0467038	0.0598744	1.69276	0.0185052	0.0762095	0.276759	0.045979	0	0.141652	0.0679385
Trac	0.018258	0.0687211	0.0417953	2.14855	0.0306821	0.0689663	0.462069	0.0568706	0.0383843	0.0347264	0.058991
Cd79a	0.0412881	0.0632502	3.19567	0.0564086	0.0526111	0.0990415	0.0173927	0.0687335	0.10502	0.0825546	0.114744
Ms4a1	0.0174296	0.0210592	2.48968	0.0181998	0.0120329	0.0743657	0.0163851	0.0262819	0	0.0247499	0.0554781
Cd19	0.00692841	0.0112688	1.78017	0.0111171	0.0119537	0.0181734	0.00897519	0.0238539	0	0.0147941	0.0254466
Ncr1	0.00418647	0.00253088	0	0.0199049	0.00359665	0	1.25086	0.00385293	0	0.00604465	0
Nkg7	0.00547204	0.0106067	0	0.264247	0.0137553	0.0227415	2.13315	0.00862926	0	0.00142891	0.0216247
Gzma	0.0210009	0.0627809	0.0399735	0.285491	0.024346	0.0728409	3.65289	0.0474758	0.0319389	0.0281932	0.0943178
Cd209a	0.00215258	0.00437237	0	0.000754521	0.0540499	0	0.00131256	0.00324119	0	0.00283369	1.38551
Clec9a	0.0162857	0.0136474	0.00283737	0.00272198	0.00906297	0.00511295	0	0.0142933	0	0	1.01867
Siglech	0.00435306	0.0109323	0.0233874	0.00860748	0.0544812	0.0132031	0.0151812	0.00738124	0	0.00789314	2.25944
Ly6c2	0.0490525	0.631291	0.219255	0.392347	2.29639	0.124524	1.05547	0.234737	0	0.0477146	2.3645
C1qa	0.0206473	0.0965343	0.0251478	0.0184583	1.63798	0.0322348	0.0419898	0.0563303	0.0157305	0.0255036	0.377352
C1qc	0.0518239	0.187231	0.0307404	0.043137	2.26944	0.0932761	0.0530806	0.0864494	0.0426406	0.0728058	0.507494
S100a8	0.316513	3.6898	0.0721897	0.0817662	0.289771	0.0992705	0.0986715	0.0943147	0.10315	0.068059	0.145691
Csf3r	0.212518	3.04797	0.0604727	0.0701548	0.782556	0.0981638	0.0593032	0.069276	0.0330093	0.0473227	0.149812
Cxcr2	0.0948733	2.54365	0.0169489	0.0297878	0.0344935	0.0642433	0.0395877	0.0270152	0	0.0143594	0.0401783
Mcemp1	1.62033	1.53608	0.0359967	0.0762611	0.54857	0.0851814	0.0589005	0.0779651	0	0.0415669	0.507726
Plet1	3.46425	1.16871	0.434669	0.583147	0.53919	0.717261	0.662935	0.608983	0.683985	0.497241	1.09437
Chil3	3.99595	1.41084	0.305655	0.498613	1.07283	0.496952	0.608615	0.676043	0.395435	0.434117	0.492087
Acta2	0.023922	0.553191	0.0277515	0.0223946	0.0765343	0.0073239	0.0250727	0.577611	4.66953	1.29584	0.0166601
Tagln	0.0083889	0.0785265	0.0162912	0.0326807	0.0306265	0.081568	0.0549748	0.542086	4.00813	1.31132	0.0154065
Myh11	0.0101571	0.0266325	0.0217881	0.00813497	0.0167466	0	0.0138126	0.370198	3.625	0.612348	0.0150127
Dcn	0.0664461	0.159053	0.0927918	0.0871474	0.0878555	0.173254	0.130462	0.236792	1.00959	3.83074	0.0658379
Col1a1	0.303442	0.745634	0.398652	0.361112	0.468185	0.554517	0.499147	1.76055	3.59452	4.74337	0.382171
Col3a1	0.296315	0.697516	0.30958	0.344121	0.443682	0.544831	0.522838	1.67714	3.32049	4.65303	0.307153
Pecam1	0.136646	0.368503	0.901564	0.972665	0.579986	0.624273	0.641172	3.17936	0.470511	0.268219	0.462308
Cldn5	0.0427631	0.0982519	0.0953547	0.0705622	0.0568191	0.218031	0.109179	2.79184	0.0385265	0.0942021	0.0637506
Flt1	0.549796	0.293116	0.163019	0.128159	0.399834	0.231378	0.341222	2.53297	0.874652	0.179712	0.214243
Epcam	0.165042	0.0219025	0.217166	0.0539053	0.0213175	1.32121	0.0191022	0.0158826	0	0.00323633	0.57848
Krt8	0.00229994	0.0102425	0.00930687	0.00641433	0.00426902	1.20048	0.00408963	0.0105008	0.0119548	0.0153718	0.00190456
Krt18	0.00218947	0.0132537	0.00250788	0.00448559	0.00466809	1.41154	0.00223165	0.0253023	0	0.00175754	0.000864919
