# Supplementary material for: Synergistic effects of PA (S184N) and PB2 (E627K) mutations on the increased pathogenicity of H3N2 canine influenza virus infections in mice and dogs
Source: J Virol. 2025 Apr 4;99(5):e01984-24. doi: 10.1128/jvi.01984-24 (PMC12090714; doi:10.1128/jvi.01984-24)
Supplement: Table S6 — Upregulated DEGs associated with the "viral defense response" (GO: 0051607) across all cellular clusters in the GD14-WT and GD14-ma[PA(S184N)+PB2(E627K)] groups. [file jvi.01984-24-s0003.xlsx]

## Sheet: Sheet1
Table S6 Upregulated DEGs associated with the "viral defense response" (GO: 0051607) across all cellular clusters in the GD14-WT and GD14-ma[PA(S184N)+PB2(E627K)] groups.
	GD14-ma[PA(S184N)+PB2(E627K)]vsControl									GD14-WTvsControl
Epithelial cell	Gene	p_val	avg_log2FC	pct.1	pct.2	p_val_adj	up_down		Epithelial cell	Gene	p_val	avg_log2FC	pct.1	pct.2	p_val_adj	up_down
	Oasl2	1.56196e-13	1.81853	0.435	0.03	3.49551e-09	upregulated			Ifitm3	1.11779e-08	2.09692	0.944	0.343	0.000250151	upregulated
	Ifit1	1.60272e-09	1.55303	0.339	0.03	3.58672e-05	upregulated			Ifit1	1.03639e-09	1.52007	0.444	0.03	2.31933e-05	upregulated
	Ifitm3	2.40161e-05	1.54061	0.565	0.343	0.537456	upregulated			Stat2	2.31361e-06	1.36342	0.5	0.104	0.0517762	upregulated
	Oasl1	7.95343e-05	1.52205	0.113	0	1	upregulated			Oasl2	2.08657e-08	1.35954	0.389	0.03	0.000466954	upregulated
	Irf7	1.38017e-11	1.43119	0.355	0.015	3.08868e-07	upregulated			Slfn9	0.00321298	1.27285	0.111	0.007	1	upregulated
	Isg15	9.93572e-10	1.4191	0.258	0	2.22351e-05	upregulated			Parp9	6.6561e-06	1.06226	0.5	0.104	0.148957	upregulated
	Ifit3	7.21283e-07	1.26907	0.274	0.037	0.0161416	upregulated			Zc3hav1	0.0374203	1.03468	0.444	0.224	1	upregulated
	Il33	7.74074e-05	1.22085	0.274	0.075	1	upregulated			Eif2ak2	0.00142123	0.890788	0.5	0.179	1	upregulated
	Rtp4	6.12935e-10	1.21231	0.387	0.045	1.37169e-05	upregulated			Ilf3	0.00261909	0.869528	0.611	0.261	1	upregulated
	Ifih1	3.60087e-09	1.19718	0.452	0.097	8.0584e-05	upregulated			Irf7	3.69974e-10	0.865926	0.389	0.015	8.27964e-06	upregulated
	Ddx60	8.8245e-09	1.13357	0.274	0.015	0.000197483	upregulated			Ifit3	4.73038e-06	0.824386	0.333	0.037	0.105861	upregulated
	Rsad2	1.99026e-06	0.812958	0.161	0	0.0445401	upregulated			Aen	0.0346894	0.765999	0.167	0.045	1	upregulated
	Parp9	0.000152699	0.759577	0.306	0.104	1	upregulated			Ifih1	0.000680012	0.758592	0.389	0.097	1	upregulated
	Trim30a	0.000215669	0.738065	0.258	0.075	1	upregulated			Rsad2	6.69565e-10	0.750503	0.278	0	1.49842e-05	upregulated
	Setd2	0.000328499	0.724538	0.597	0.321	1	upregulated			Oasl1	0.000114823	0.72138	0.111	0	1	upregulated
	Zc3hav1	0.00057824	0.692142	0.452	0.224	1	upregulated			Ddx58	0.00012527	0.641773	0.556	0.157	1	upregulated
	Serinc3	0.000175339	0.671609	0.758	0.642	1	upregulated			Ddx17	0.00545286	0.63224	0.833	0.604	1	upregulated
	Ifit3b	0.00246006	0.633573	0.161	0.037	1	upregulated			Stat1	0.00120479	0.617017	0.5	0.179	1	upregulated
	Eif2ak2	0.00111462	0.576704	0.387	0.179	1	upregulated			Zcchc3	0.0122066	0.613466	0.222	0.06	1	upregulated
	Nlrc5	0.00254858	0.520547	0.129	0.022	1	upregulated			Ddit4	0.0027161	0.607865	0.444	0.157	1	upregulated
	Trim12c	0.000914762	0.518239	0.306	0.119	1	upregulated			Tbk1	0.00270525	0.599944	0.556	0.239	1	upregulated
	Unc13d	0.0249912	0.488951	0.21	0.097	1	upregulated			Setd2	0.00793941	0.577521	0.667	0.321	1	upregulated
	Polr3f	0.00766122	0.390499	0.258	0.112	1	upregulated			Ddx60	2.1272e-05	0.565276	0.222	0.015	0.476047	upregulated
	Stat2	0.00903302	0.375281	0.242	0.104	1	upregulated			Pml	0.00183526	0.553147	0.222	0.037	1	upregulated
	Bst2	0.000722149	0.371019	0.161	0.03	1	upregulated			Bst2	0.00051958	0.55041	0.222	0.03	1	upregulated
	Zbp1	0.00234643	0.334109	0.113	0.015	1	upregulated			Rtp4	2.95561e-05	0.532228	0.333	0.045	0.661436	upregulated
	Dtx3l	0.00210093	0.328503	0.306	0.134	1	upregulated			Isg20	0.0190992	0.460616	0.556	0.276	1	upregulated
	Aen	0.0132854	0.289592	0.145	0.045	1	upregulated			Dtx3l	0.00503755	0.439184	0.389	0.134	1	upregulated
	Ddx58	0.00923484	0.268647	0.323	0.157	1	upregulated			Nlrc5	0.0493643	0.430494	0.111	0.022	1	upregulated
										Ifngr1	0.015476	0.362373	0.556	0.254	1	upregulated
										Isg15	6.69565e-10	0.353529	0.278	0	1.49842e-05	upregulated
										Adar	0.0172615	0.344045	0.333	0.119	1	upregulated
										Ifit3b	0.000192452	0.269648	0.278	0.037	1	upregulated
	GD14-ma[PA(S184N)+PB2(E627K)]vsControl									GD14-WTvsControl
Endothelial cell	Gene	p_val	avg_log2FC	pct.1	pct.2	p_val_adj	up_down		Endothelial cell	Gene	p_val	avg_log2FC	pct.1	pct.2	p_val_adj	up_down
	Irf7	7.0226e-36	0.705681	0.257	0.033	1.57159e-31	upregulated			Oasl2	5.06412e-10	0.868935	0.377	0.219	1.1333e-05	upregulated
	Serinc3	8.04818e-54	0.66082	0.981	0.969	1.8011e-49	upregulated			Ifit1	3.95127e-12	0.848528	0.219	0.073	8.84254e-08	upregulated
	Bnip3	1.49854e-14	0.605351	0.401	0.25	3.35359e-10	upregulated			Stat1	2.99617e-06	0.727269	0.408	0.308	0.0670513	upregulated
	Cxcl10	1.45798e-12	0.562545	0.122	0.028	3.2628e-08	upregulated			Trim30a	0.000319358	0.565252	0.288	0.206	1	upregulated
	Nlrp3	1.04152e-06	0.53334	0.257	0.169	0.0233082	upregulated			Ifit3	0.000527419	0.565054	0.158	0.089	1	upregulated
	Trim25	3.71861e-07	0.416146	0.419	0.324	0.00832188	upregulated			Rtp4	2.49675e-06	0.564091	0.243	0.137	0.0558747	upregulated
	Ifit3	2.19445e-06	0.312023	0.166	0.089	0.0491097	upregulated			Stat2	0.000146316	0.553844	0.39	0.305	1	upregulated
	Trim30a	6.09204e-05	0.302241	0.284	0.206	1	upregulated			Irf7	5.57512e-12	0.542115	0.151	0.033	1.24766e-07	upregulated
	Ifitm3	1.61298e-05	0.292559	0.792	0.77	0.360968	upregulated			Ifitm3	0.0141652	0.513131	0.723	0.77	1	upregulated
	Irf1	0.0143278	0.286062	0.598	0.565	1	upregulated			Parp9	0.000249357	0.501055	0.298	0.215	1	upregulated
	Ifit1	4.02518e-05	0.283303	0.134	0.073	0.900795	upregulated			Irf2	1.34118e-05	0.483687	0.651	0.601	0.300143	upregulated
										Isg15	4.13075e-05	0.478574	0.14	0.064	0.92442	upregulated
										Serinc3	1.75664e-11	0.450563	0.969	0.969	3.9312e-07	upregulated
										Ddx60	0.0027285	0.438666	0.171	0.11	1	upregulated
										Samhd1	0.0456243	0.421171	0.49	0.477	1	upregulated
										Hyal2	0.0155192	0.352372	0.373	0.339	1	upregulated
	GD14-ma[PA(S184N)+PB2(E627K)]vsControl									GD14-WTvsControl
Fibroblast cell	Gene	p_val	avg_log2FC	pct.1	pct.2	p_val_adj	up_down		Fibroblast cell	Gene	p_val	avg_log2FC	pct.1	pct.2	p_val_adj	up_down
	Cxcl10	3.62664e-09	1.76507	0.354	0.119	8.11607e-05	upregulated			Il33	1.40957e-07	1.75731	0.61	0.376	0.00315449	upregulated
	Il33	0.0169507	1.00189	0.429	0.376	1	upregulated			Cxcl10	0.00583162	1.74824	0.244	0.119	1	upregulated
	Ifitm3	5.35268e-17	0.854381	0.913	0.861	1.19788e-12	upregulated			Ifit1	9.07073e-17	1.43049	0.378	0.015	2.02994e-12	upregulated
	Irf7	1.68379e-16	0.826111	0.37	0.041	3.76815e-12	upregulated			Ifitm3	3.20067e-16	1.4029	0.915	0.861	7.16277e-12	upregulated
	Nlrp3	5.7757e-05	0.802607	0.272	0.129	1	upregulated			Irf7	1.43857e-19	1.27787	0.488	0.041	3.21937e-15	upregulated
	Spon2	4.28656e-05	0.774907	0.331	0.175	0.959289	upregulated			Oasl2	3.24653e-11	1.22211	0.451	0.113	7.26541e-07	upregulated
	Gpam	7.1139e-07	0.768297	0.311	0.124	0.0159202	upregulated			Isg15	8.45586e-13	1.11908	0.293	0.015	1.89234e-08	upregulated
	Oasl2	4.98352e-10	0.630891	0.37	0.113	1.11526e-05	upregulated			Zbp1	7.46382e-20	1.03079	0.415	0.01	1.67033e-15	upregulated
	Zbp1	2.00753e-11	0.539899	0.228	0.01	4.49266e-07	upregulated			Rtp4	6.59611e-10	0.92308	0.293	0.036	1.47614e-05	upregulated
	Samhd1	5.48854e-05	0.49332	0.626	0.469	1	upregulated			Ddx58	1.26927e-05	0.908645	0.402	0.165	0.28405	upregulated
	Trim30a	7.16986e-10	0.472843	0.283	0.052	1.60454e-05	upregulated			Ifit3	5.81166e-09	0.829674	0.244	0.026	0.000130059	upregulated
	Stat1	0.000416932	0.465598	0.339	0.196	1	upregulated			Dtx3l	5.4968e-07	0.732324	0.341	0.103	0.0123013	upregulated
	Ifit3	1.759e-06	0.437841	0.165	0.026	0.0393646	upregulated			Trim30a	2.83285e-08	0.721726	0.293	0.052	0.000633963	upregulated
	Ifih1	0.000253319	0.417325	0.283	0.134	1	upregulated			Stat2	0.00135906	0.692088	0.39	0.216	1	upregulated
	Bst2	2.34917e-07	0.396947	0.228	0.052	0.00525721	upregulated			Ifitm2	0.000736178	0.669956	0.744	0.701	1	upregulated
	Stat2	0.00014199	0.391181	0.39	0.216	1	upregulated			Ifit3b	0.00255088	0.652348	0.122	0.031	1	upregulated
	Isg15	3.52058e-06	0.385847	0.138	0.015	0.0787871	upregulated			Bst2	6.38653e-08	0.644307	0.28	0.052	0.00142924	upregulated
	Adar	0.000318781	0.375466	0.15	0.046	1	upregulated			Ifngr2	0.00958975	0.56651	0.354	0.222	1	upregulated
	Rtp4	1.20514e-07	0.369866	0.209	0.036	0.00269697	upregulated			Stat1	0.00476107	0.55409	0.341	0.196	1	upregulated
	Ifit1	1.97823e-06	0.362045	0.146	0.015	0.0442708	upregulated			Oas2	3.91394e-07	0.532265	0.146	0.005	0.00875901	upregulated
	Dtx3l	2.02088e-05	0.357576	0.264	0.103	0.452253	upregulated			Ifih1	0.000326514	0.529288	0.317	0.134	1	upregulated
	Sting1	7.66442e-07	0.353889	0.228	0.057	0.0171522	upregulated			Slfn8	1.19247e-08	0.499376	0.195	0.01	0.000266864	upregulated
	Parp9	0.000300946	0.329775	0.299	0.16	1	upregulated			Parp9	0.00121898	0.461817	0.317	0.16	1	upregulated
	Eif2ak2	0.000119359	0.316199	0.307	0.149	1	upregulated			Il6	0.0449436	0.439995	0.488	0.366	1	upregulated
	Ddx58	0.000909489	0.279266	0.311	0.165	1	upregulated			Ddx60	0.00150612	0.397728	0.195	0.067	1	upregulated
	Ifitm1	0.000953184	0.250693	0.26	0.124	1	upregulated			Sting1	0.000245204	0.395831	0.195	0.057	1	upregulated
										Eif2ak2	0.00735868	0.388531	0.28	0.149	1	upregulated
										Adar	8.52473e-06	0.303273	0.22	0.046	0.190775	upregulated
										Trim12c	0.00666923	0.277364	0.28	0.139	1	upregulated
										Dhx58	0.000145092	0.253071	0.134	0.021	1	upregulated
	GD14-ma[PA(S184N)+PB2(E627K)]vsControl									GD14-WTvsControl
Alveolar macrophage	Gene	p_val	avg_log2FC	pct.1	pct.2	p_val_adj	up_down		Alveolar macrophage	Gene	p_val	avg_log2FC	pct.1	pct.2	p_val_adj	up_down
	Irf7	4.11486e-155	1.061	0.532	0.012	9.20864e-151	upregulated			Rsad2	6.01044e-51	1.41158	0.236	0.008	1.34508e-46	upregulated
	Trim30a	1.73603e-89	0.873401	0.768	0.545	3.88505e-85	upregulated			Irf7	7.68423e-91	1.28544	0.38	0.012	1.71965e-86	upregulated
	Oasl2	6.33307e-99	0.80288	0.39	0.013	1.41728e-94	upregulated			Oasl2	3.2075e-74	1.07115	0.328	0.013	7.17806e-70	upregulated
	Rtp4	2.81699e-122	0.748693	0.447	0.008	6.30414e-118	upregulated			Trim30a	2.28212e-37	0.990603	0.696	0.545	5.10716e-33	upregulated
	Cxcl10	2.18994e-31	0.732999	0.32	0.127	4.90086e-27	upregulated			Ifitm3	2.31003e-41	0.907724	0.362	0.122	5.16961e-37	upregulated
	Parp9	6.35888e-72	0.658214	0.62	0.314	1.42305e-67	upregulated			Ifit1	3.24039e-45	0.904572	0.221	0.012	7.25167e-41	upregulated
	Ddx58	1.03913e-64	0.627791	0.554	0.252	2.32547e-60	upregulated			Ifit3	2.06867e-43	0.769905	0.202	0.007	4.62948e-39	upregulated
	Ifih1	1.10036e-59	0.613328	0.659	0.392	2.46249e-55	upregulated			Rtp4	1.0088e-80	0.754232	0.342	0.008	2.25759e-76	upregulated
	Dtx3l	2.20291e-43	0.546328	0.608	0.384	4.9299e-39	upregulated			Isg15	1.40341e-51	0.725767	0.258	0.019	3.14069e-47	upregulated
	Eif2ak2	1.00474e-50	0.52028	0.509	0.237	2.24852e-46	upregulated			Ddx58	2.34124e-40	0.717194	0.49	0.252	5.23945e-36	upregulated
	Stat1	1.28529e-35	0.48132	0.722	0.58	2.87636e-31	upregulated			Stat2	9.10086e-30	0.698435	0.444	0.252	2.03668e-25	upregulated
	Oasl1	9.30106e-49	0.460928	0.235	0.016	2.08148e-44	upregulated			Stat1	1.83206e-26	0.685745	0.693	0.58	4.09997e-22	upregulated
	Stat2	4.01565e-32	0.459519	0.457	0.252	8.98663e-28	upregulated			Oasl1	1.32666e-53	0.649399	0.262	0.016	2.96892e-49	upregulated
	Serinc3	2.59951e-59	0.458576	0.965	0.96	5.81745e-55	upregulated			Dtx3l	3.78296e-22	0.614458	0.536	0.384	8.46589e-18	upregulated
	Slfn8	9.84884e-54	0.429975	0.29	0.041	2.20407e-49	upregulated			Cxcl10	3.22571e-09	0.592053	0.221	0.127	7.21881e-05	upregulated
	Ifitm3	1.94919e-13	0.405035	0.229	0.122	4.36208e-09	upregulated			Zbp1	1.62756e-47	0.566567	0.337	0.084	3.64233e-43	upregulated
	Plscr1	5.98329e-28	0.403049	0.787	0.716	1.339e-23	upregulated			Slfn8	9.82238e-50	0.546687	0.287	0.041	2.19815e-45	upregulated
	Zbp1	7.96278e-46	0.377358	0.322	0.084	1.78199e-41	upregulated			Parp9	1.60921e-30	0.542809	0.51	0.314	3.60124e-26	upregulated
	Slfn9	3.98517e-25	0.346809	0.23	0.073	8.9184e-21	upregulated			Ifih1	4.0174e-27	0.534725	0.579	0.392	8.99054e-23	upregulated
	Ddx60	3.01009e-30	0.329349	0.246	0.07	6.73629e-26	upregulated			Eif2ak2	1.54559e-32	0.534708	0.46	0.237	3.45887e-28	upregulated
	Dhx58	4.8646e-40	0.323113	0.296	0.08	1.08865e-35	upregulated			Ifit1bl1	2.97149e-24	0.511182	0.11	0.001	6.6499e-20	upregulated
	Rsad2	1.06393e-20	0.320043	0.107	0.008	2.38096e-16	upregulated			Oas3	1.93737e-60	0.495006	0.265	0.006	4.33564e-56	upregulated
	Oas3	4.61257e-51	0.305712	0.223	0.006	1.03225e-46	upregulated			Samhd1	2.96471e-16	0.460119	0.928	0.904	6.63473e-12	upregulated
	Adar	3.2661e-29	0.302497	0.41	0.208	7.30921e-25	upregulated			Nt5c3	2.08821e-11	0.405089	0.589	0.486	4.6732e-07	upregulated
	Oas2	5.0956e-49	0.28804	0.21	0.002	1.14034e-44	upregulated			Bst2	3.12812e-35	0.394344	0.28	0.074	7.00043e-31	upregulated
	Ifit3	5.53624e-24	0.271779	0.118	0.007	1.23896e-19	upregulated			Ddx60	1.06e-27	0.381649	0.244	0.07	2.37218e-23	upregulated
	Ifit1	3.95943e-27	0.255713	0.142	0.012	8.8608e-23	upregulated			Nlrp3	3.0874e-08	0.31959	0.956	0.955	0.000690929	upregulated
										Ifit3b	6.9594e-27	0.319234	0.124	0.002	1.55744e-22	upregulated
										Dhx58	4.17717e-34	0.314084	0.287	0.08	9.34809e-30	upregulated
										Adar	1.48183e-25	0.299941	0.411	0.208	3.31619e-21	upregulated
										Serinc3	1.06506e-20	0.281877	0.966	0.96	2.38349e-16	upregulated
										Oas2	4.22414e-44	0.262654	0.197	0.002	9.45321e-40	upregulated
	GD14-ma[PA(S184N)+PB2(E627K)]vsControl									GD14-WTvsControl
Neutrophil	Gene	p_val	avg_log2FC	pct.1	pct.2	p_val_adj	up_down		Neutrophil	Gene	p_val	avg_log2FC	pct.1	pct.2	p_val_adj	up_down
	Irf1	9.82678e-09	0.955857	0.273	0.138	0.000219913	upregulated			Rsad2	1.72041e-48	3.69698	0.548	0.146	3.8501e-44	upregulated
	Oasl2	2.47575e-11	0.873909	0.157	0.028	5.54047e-07	upregulated			Ifit1	1.25779e-38	3.29066	0.405	0.066	2.81481e-34	upregulated
	Ifit1	0.000179565	0.807949	0.137	0.066	1	upregulated			Cxcl10	9.29889e-14	2.68528	0.127	0	2.081e-09	upregulated
	Nlrp3	2.71873e-10	0.600023	0.942	0.875	6.08424e-06	upregulated			Ifit3	1.15089e-28	2.37525	0.274	0.013	2.57557e-24	upregulated
	Trim30a	3.07233e-07	0.522566	0.412	0.266	0.00687557	upregulated			Ifit3b	4.78716e-27	2.21664	0.286	0.031	1.07132e-22	upregulated
	Rtp4	4.48661e-05	0.409987	0.348	0.235	1	upregulated			Oasl2	9.89316e-22	1.83779	0.241	0.028	2.21399e-17	upregulated
	Plscr1	0.00177962	0.382383	0.152	0.092	1	upregulated			Trim30a	5.6945e-33	1.68993	0.565	0.266	1.27437e-28	upregulated
	Stat2	9.90946e-06	0.374427	0.129	0.049	0.221764	upregulated			Oasl1	7.16445e-28	1.56024	0.503	0.215	1.60333e-23	upregulated
	Tbk1	0.00235034	0.35476	0.338	0.261	1	upregulated			Isg20	1.34819e-24	1.55534	0.492	0.24	3.01712e-20	upregulated
	Ifih1	8.5461e-05	0.316415	0.181	0.095	1	upregulated			Slfn8	5.23034e-25	1.54061	0.368	0.105	1.1705e-20	upregulated
	Dtx3l	0.00335736	0.316284	0.159	0.1	1	upregulated			Irf7	1.88549e-32	1.51502	0.422	0.11	4.21953e-28	upregulated
	Itch	0.0157632	0.305047	0.202	0.148	1	upregulated			Ifih1	4.14158e-20	1.50562	0.319	0.095	9.26843e-16	upregulated
	Slfn8	0.00365117	0.29887	0.168	0.105	1	upregulated			Rtp4	7.591e-47	1.50161	0.633	0.235	1.69879e-42	upregulated
										Ifitm3	3.63331e-23	1.32768	0.551	0.315	8.13099e-19	upregulated
										Isg15	2.24633e-32	1.31269	0.608	0.322	5.02706e-28	upregulated
										Ddx58	6.3875e-19	1.30143	0.353	0.133	1.42946e-14	upregulated
										Trim30c	5.83576e-14	1.27903	0.138	0.005	1.30598e-09	upregulated
										Zbp1	7.00857e-18	1.11655	0.199	0.02	1.56845e-13	upregulated
										Stat2	9.3305e-15	1.09442	0.213	0.049	2.08807e-10	upregulated
										Dtx3l	2.09543e-15	1.06528	0.285	0.1	4.68937e-11	upregulated
										Ddx60	3.62775e-13	1.05478	0.355	0.166	8.11855e-09	upregulated
										Oas3	3.78565e-17	0.980822	0.335	0.128	8.47191e-13	upregulated
										Oas2	5.6365e-19	0.939617	0.32	0.095	1.26139e-14	upregulated
										Irf1	1.1532e-06	0.933211	0.241	0.138	0.0258075	upregulated
										Parp9	2.40123e-13	0.922967	0.281	0.11	5.37372e-09	upregulated
										Adar	1.75607e-11	0.642358	0.233	0.082	3.92991e-07	upregulated
										Ifit1bl2	5.15035e-07	0.582587	0.271	0.151	0.011526	upregulated
										Eif2ak2	3.81639e-08	0.577032	0.116	0.026	0.000854069	upregulated
										Nt5c3	0.00117695	0.502757	0.156	0.095	1	upregulated
										Trim12c	7.15628e-07	0.481745	0.347	0.22	0.016015	upregulated
										Tbk1	0.000101224	0.38806	0.36	0.261	1	upregulated
										Stat1	2.78577e-05	0.362167	0.245	0.146	0.623427	upregulated
										Trim30b	0.00115254	0.36122	0.313	0.235	1	upregulated
										Nlrc5	0.00625254	0.33103	0.202	0.143	1	upregulated
										Ifitm1	0.000502691	0.325379	0.7	0.629	1	upregulated
										Trim25	0.0012494	0.276298	0.327	0.246	1	upregulated
	GD14-ma[PA(S184N)+PB2(E627K)]vsControl									GD14-WTvsControl
MoMac	Gene	p_val	avg_log2FC	pct.1	pct.2	p_val_adj	up_down		MoMac	Gene	p_val	avg_log2FC	pct.1	pct.2	p_val_adj	up_down
	Rsad2	2.25591e-07	1.02166	0.171	0.026	0.00504851	upregulated			Rsad2	2.3037e-30	3.64801	0.506	0.026	5.15545e-26	upregulated
	Nlrp3	9.26439e-24	0.975022	0.948	0.842	2.07328e-19	upregulated			Ifit1	3.13533e-21	2.33936	0.379	0.016	7.01655e-17	upregulated
	Oasl2	7.42543e-16	0.804947	0.399	0.095	1.66174e-11	upregulated			Oasl2	6.05597e-39	2.11737	0.655	0.095	1.35527e-34	upregulated
	Cxcl10	7.76962e-09	0.752937	0.219	0.042	0.000173876	upregulated			Irf7	2.57764e-47	2.06194	0.848	0.368	5.76851e-43	upregulated
	Oasl1	1.22286e-19	0.639618	0.471	0.116	2.73663e-15	upregulated			Isg15	2.17841e-30	1.99383	0.564	0.079	4.87506e-26	upregulated
	Trim30a	1.10382e-09	0.604997	0.662	0.426	2.47023e-05	upregulated			Ifit3	6.98882e-23	1.82321	0.392	0.011	1.56403e-18	upregulated
	Trim30d	1.05185e-09	0.583292	0.235	0.042	2.35394e-05	upregulated			Trim30d	3.47657e-32	1.77008	0.541	0.042	7.78021e-28	upregulated
	Ddx60	1.31038e-08	0.508329	0.276	0.084	0.000293249	upregulated			Trim30a	2.40647e-29	1.65219	0.771	0.426	5.38543e-25	upregulated
	Nt5c3	1.29308e-07	0.498941	0.347	0.163	0.00289378	upregulated			Ifit1bl1	8.70213e-16	1.57518	0.285	0.005	1.94745e-11	upregulated
	Bnip3	1.33328e-11	0.471367	0.308	0.074	2.98376e-07	upregulated			Rtp4	1.01778e-32	1.57304	0.625	0.126	2.27769e-28	upregulated
	Rtp4	1.42848e-07	0.463238	0.316	0.126	0.00319679	upregulated			Nt5c3	3.24741e-18	1.5525	0.487	0.163	7.26738e-14	upregulated
	Apobec1	3.39274e-09	0.447214	0.819	0.621	7.59261e-05	upregulated			Ddx60	1.88457e-21	1.54561	0.464	0.084	4.21748e-17	upregulated
	Plscr1	2.60688e-09	0.432587	0.272	0.074	5.83395e-05	upregulated			Ifih1	2.1751e-29	1.46005	0.658	0.2	4.86766e-25	upregulated
	Dtx3l	3.47091e-08	0.415954	0.417	0.195	0.000776755	upregulated			Dtx3l	2.08579e-23	1.38662	0.596	0.195	4.66778e-19	upregulated
	Pycard	2.10787e-10	0.379955	0.239	0.037	4.71721e-06	upregulated			Oasl1	8.07606e-32	1.37089	0.62	0.116	1.80734e-27	upregulated
	Ifih1	1.92976e-09	0.377563	0.435	0.2	4.3186e-05	upregulated			Stat2	9.06857e-22	1.35261	0.583	0.195	2.02945e-17	upregulated
	Apobec3	1.02955e-07	0.279249	0.282	0.095	0.00230403	upregulated			Cxcl10	1.15024e-12	1.34465	0.293	0.042	2.57413e-08	upregulated
										Zbp1	1.12917e-27	1.33645	0.561	0.1	2.52698e-23	upregulated
										Ddx58	8.94893e-25	1.32502	0.618	0.211	2.00268e-20	upregulated
										Isg20	4.00994e-20	1.32049	0.504	0.137	8.97384e-16	upregulated
										Slfn8	1.46287e-18	1.2709	0.568	0.226	3.27375e-14	upregulated
										Stat1	3.7869e-20	1.08628	0.678	0.3	8.47469e-16	upregulated
										Ifit3b	3.32243e-14	1.0253	0.26	0.005	7.43526e-10	upregulated
										Parp9	9.01045e-17	0.897828	0.543	0.205	2.01645e-12	upregulated
										Oas3	4.32805e-18	0.867679	0.447	0.105	9.68575e-14	upregulated
										Slfn9	3.3385e-11	0.714028	0.241	0.026	7.47122e-07	upregulated
										Oas2	3.94285e-15	0.693515	0.492	0.168	8.82371e-11	upregulated
										Eif2ak2	1.87666e-12	0.612593	0.461	0.163	4.19979e-08	upregulated
										Bst2	1.72762e-12	0.610667	0.353	0.084	3.86623e-08	upregulated
										Dhx58	5.13619e-13	0.606436	0.34	0.068	1.14943e-08	upregulated
										Cd40	2.82662e-09	0.570011	0.409	0.174	6.32569e-05	upregulated
										Nlrc5	1.09346e-09	0.568415	0.343	0.116	2.44706e-05	upregulated
										Trim25	4.93232e-08	0.558387	0.72	0.553	0.0011038	upregulated
										Nlrp3	1.53622e-05	0.540155	0.901	0.842	0.34379	upregulated
										Irf1	0.00181434	0.511757	0.566	0.479	1	upregulated
										Apobec1	1.10964e-07	0.495742	0.791	0.621	0.00248326	upregulated
										Ifitm3	2.90002e-08	0.402412	0.97	0.858	0.000648995	upregulated
										Cgas	0.00011193	0.371694	0.273	0.137	1	upregulated
										Ilf3	0.0082789	0.369614	0.551	0.458	1	upregulated
										Samhd1	0.000167726	0.33302	0.941	0.9	1	upregulated
										Trim30c	5.31002e-05	0.290163	0.181	0.058	1	upregulated
										Adar	0.000717503	0.264121	0.457	0.316	1	upregulated
										Pml	0.00020259	0.263079	0.216	0.095	1	upregulated
										Tlr3	1.10826e-05	0.260943	0.134	0.021	0.248017	upregulated
										Plscr1	0.000416932	0.253995	0.179	0.074	1	upregulated
										Zc3hav1	0.00366644	0.251747	0.826	0.711	1	upregulated
	GD14-ma[PA(S184N)+PB2(E627K)]vsControl									GD14-WTvsControl
DC	Gene	p_val	avg_log2FC	pct.1	pct.2	p_val_adj	up_down		DC	Gene	p_val	avg_log2FC	pct.1	pct.2	p_val_adj	up_down
	Stat1	2.13772e-10	1.13201	0.621	0.289	4.784e-06	upregulated			Irf7	2.08011e-22	2.39045	0.727	0.089	4.65508e-18	upregulated
	Cd8a	0.000859516	1.08677	0.113	0	1	upregulated			Trim30a	9.79119e-15	1.93731	0.787	0.511	2.19117e-10	upregulated
	Trim30a	5.07245e-09	1.07698	0.725	0.511	0.000113516	upregulated			Oasl2	5.36544e-12	1.83625	0.426	0.022	1.20073e-07	upregulated
	Irf7	2.52449e-10	1.0485	0.45	0.089	5.64956e-06	upregulated			Ifitm3	2.74087e-11	1.73144	0.71	0.378	6.13379e-07	upregulated
	Plscr1	0.000373218	0.916141	0.537	0.367	1	upregulated			Stat1	2.11968e-17	1.68072	0.765	0.289	4.74363e-13	upregulated
	Ifitm3	3.89596e-06	0.915106	0.615	0.378	0.0871878	upregulated			Rnase6	0.0011625	1.60707	0.568	0.511	1	upregulated
	Trim25	1.56694e-05	0.839499	0.686	0.544	0.350666	upregulated			Isg15	5.75322e-12	1.5908	0.459	0.044	1.28751e-07	upregulated
	Irf1	0.000344915	0.820401	0.482	0.322	1	upregulated			Cd8a	3.23167e-07	1.58061	0.246	0	0.00723215	upregulated
	Stat2	7.2955e-06	0.819789	0.586	0.389	0.163266	upregulated			Stat2	2.80337e-11	1.5419	0.694	0.389	6.27367e-07	upregulated
	Samhd1	5.52807e-08	0.809196	0.871	0.767	0.00123713	upregulated			Rsad2	2.31119e-08	1.54101	0.306	0.011	0.000517222	upregulated
	Oasl2	1.56123e-05	0.803365	0.214	0.022	0.349389	upregulated			Trim30d	2.09172e-11	1.46285	0.47	0.078	4.68106e-07	upregulated
	Trim30d	8.14541e-06	0.737371	0.298	0.078	0.182286	upregulated			Oasl1	3.67991e-06	1.34195	0.639	0.433	0.0823527	upregulated
	Setd2	2.83189e-06	0.735238	0.712	0.533	0.0633748	upregulated			Samhd1	1.15745e-13	1.34064	0.891	0.767	2.59026e-09	upregulated
	Dtx3l	1.0247e-06	0.729671	0.421	0.167	0.0229318	upregulated			Dtx3l	2.05055e-12	1.3054	0.579	0.167	4.58893e-08	upregulated
	Parp9	1.8559e-05	0.659174	0.411	0.2	0.415333	upregulated			Nt5c3	1.86799e-08	1.25167	0.53	0.211	0.000418037	upregulated
	Tlr7	0.00182446	0.615336	0.188	0.056	1	upregulated			Parp9	1.43299e-12	1.21368	0.607	0.2	3.2069e-08	upregulated
	Rsad2	0.0024953	0.597215	0.117	0.011	1	upregulated			Tlr7	9.38777e-08	1.15077	0.35	0.056	0.00210089	upregulated
	Oasl1	0.0120696	0.594836	0.531	0.433	1	upregulated			Isg20	1.13768e-10	1.1475	0.361	0	2.54602e-06	upregulated
	Ddit4	0.00211225	0.584053	0.304	0.167	1	upregulated			Bst2	2.04652e-12	1.14377	0.563	0.111	4.5799e-08	upregulated
	Sting1	7.22271e-07	0.580211	0.379	0.111	0.0161637	upregulated			Ifitm1	0.0115399	1.02134	0.262	0.144	1	upregulated
	Nlrc5	0.0061958	0.504881	0.388	0.267	1	upregulated			Ifit1	4.73542e-05	0.94585	0.208	0.022	1	upregulated
	Nt5c3	0.00305835	0.442702	0.356	0.211	1	upregulated			Irf1	4.19865e-08	0.942851	0.634	0.322	0.000939615	upregulated
	Ddx58	0.00100354	0.429525	0.181	0.044	1	upregulated			Ifih1	3.43468e-07	0.942596	0.508	0.2	0.00768648	upregulated
	Bst2	0.000723558	0.42647	0.282	0.111	1	upregulated			Trim25	4.2489e-08	0.880936	0.781	0.544	0.000950862	upregulated
	Serinc5	0.0244804	0.387446	0.22	0.122	1	upregulated			Pml	3.17645e-09	0.879922	0.404	0.067	7.10858e-05	upregulated
	Adar	0.00190578	0.382596	0.395	0.244	1	upregulated			Ddx58	4.9738e-06	0.870866	0.273	0.044	0.111309	upregulated
	Apobec1	0.0247612	0.37823	0.217	0.122	1	upregulated			Slfn8	8.19725e-07	0.834148	0.383	0.111	0.0183446	upregulated
	Trim12c	0.00266595	0.357345	0.256	0.111	1	upregulated			Ifnar2	0.00134212	0.828334	0.656	0.656	1	upregulated
	Dhx36	0.00976694	0.336212	0.463	0.333	1	upregulated			Ddx60	1.81967e-06	0.793133	0.24	0.011	0.0407225	upregulated
	Trim11	0.0182908	0.322459	0.21	0.111	1	upregulated			Ifit3	0.000140052	0.78609	0.169	0.011	1	upregulated
	Pml	0.0280164	0.300528	0.149	0.067	1	upregulated			Zbp1	1.37651e-09	0.760781	0.344	0.011	3.0805e-05	upregulated
	Rtp4	0.0020849	0.283925	0.139	0.022	1	upregulated			Adar	2.45415e-08	0.74042	0.563	0.244	0.000549214	upregulated
	Ifih1	0.00058639	0.282822	0.385	0.2	1	upregulated			Setd2	1.15608e-05	0.694347	0.743	0.533	0.25872	upregulated
	Isg20	0.000405434	0.276716	0.126	0	1	upregulated			Eif2ak2	6.33386e-06	0.682941	0.437	0.178	0.141745	upregulated
	Ddx60	0.0012189	0.2765	0.129	0.011	1	upregulated			Rtp4	2.14261e-06	0.681856	0.257	0.022	0.0479496	upregulated
	Eif2ak2	0.0382312	0.270447	0.272	0.178	1	upregulated			Sting1	6.65471e-08	0.60601	0.432	0.111	0.00148926	upregulated
	Apobec3	0.00439177	0.264176	0.265	0.122	1	upregulated			Dhx58	1.176e-06	0.587968	0.311	0.056	0.0263178	upregulated
	Isg15	0.00404899	0.254952	0.162	0.044	1	upregulated			Serinc5	1.62904e-05	0.580328	0.361	0.122	0.364562	upregulated
										Ddit4	0.00968888	0.568167	0.284	0.167	1	upregulated
										Nlrc5	0.0014835	0.553504	0.426	0.267	1	upregulated
										Trim12c	1.56141e-06	0.538578	0.393	0.111	0.0349427	upregulated
										Oas3	5.06488e-06	0.416293	0.202	0	0.113347	upregulated
										Trim11	0.000526904	0.392344	0.295	0.111	1	upregulated
										Ifitm6	0.00414613	0.391322	0.148	0.033	1	upregulated
										Rnasel	0.00356517	0.35842	0.18	0.056	1	upregulated
										Oas2	2.64373e-05	0.357331	0.175	0	0.591639	upregulated
										Apobec1	0.0267973	0.353869	0.224	0.122	1	upregulated
										Dhx36	0.0153649	0.347275	0.47	0.333	1	upregulated
										Apobec3	0.000547725	0.316491	0.317	0.122	1	upregulated
	GD14-ma[PA(S184N)+PB2(E627K)]vsControl									GD14-WTvsControl
NK									NK	Gene	p_val	avg_log2FC	pct.1	pct.2	p_val_adj	up_down
										Trim30a	0.000102853	0.899391	0.411	0.273	1	upregulated
										Oasl1	3.73465e-05	0.654687	0.169	0.042	0.835777	upregulated
										Stat1	0.000905123	0.631879	0.454	0.327	1	upregulated
										Parp9	0.000218418	0.615854	0.253	0.115	1	upregulated
										Rtp4	7.26101e-06	0.548714	0.158	0.024	0.162494	upregulated
										Irf7	0.00078613	0.540754	0.375	0.248	1	upregulated
										Ifng	0.0287484	0.533075	0.133	0.073	1	upregulated
										Dtx3l	0.00165846	0.515542	0.361	0.23	1	upregulated
										Rsad2	3.69373e-05	0.506648	0.108	0.006	0.82662	upregulated
										Zbp1	0.00563057	0.344835	0.165	0.079	1	upregulated
										Pml	0.00237683	0.317363	0.138	0.048	1	upregulated
										Eif2ak2	0.00659452	0.286163	0.106	0.036	1	upregulated
										Apobec3	0.0271926	0.263161	0.221	0.139	1	upregulated
	GD14-ma[PA(S184N)+PB2(E627K)]vsControl									GD14-WTvsControl
B cell	Gene	p_val	avg_log2FC	pct.1	pct.2	p_val_adj	up_down		B cell	Gene	p_val	avg_log2FC	pct.1	pct.2	p_val_adj	up_down
	Plscr1	1.78242e-05	0.561468	0.165	0.067	0.398888	upregulated			Trim30a	3.82307e-12	0.884123	0.387	0.196	8.55564e-08	upregulated
	Nlrp3	0.00172488	0.470683	0.223	0.138	1	upregulated			Ddx58	3.34765e-05	0.51944	0.29	0.18	0.74917	upregulated
	Trim30a	0.0057231	0.418108	0.277	0.196	1	upregulated			Stat1	0.0019966	0.519382	0.364	0.289	1	upregulated
	Irf2	0.00283557	0.392606	0.638	0.565	1	upregulated			Slfn8	0.00103588	0.491615	0.162	0.093	1	upregulated
	Pml	0.0444891	0.341654	0.228	0.17	1	upregulated			Irf7	1.62694e-07	0.468754	0.153	0.051	0.00364092	upregulated
	Apobec1	0.0189342	0.332014	0.317	0.247	1	upregulated			Parp9	0.000170771	0.438994	0.258	0.162	1	upregulated
	Pcbp2	2.46021e-05	0.299533	0.897	0.915	0.550571	upregulated			Oasl1	0.000270544	0.398903	0.139	0.069	1	upregulated
										Dtx3l	2.11969e-05	0.397549	0.283	0.168	0.474366	upregulated
										Pml	0.00164542	0.379277	0.251	0.17	1	upregulated
										Ddit4	0.00847093	0.284443	0.144	0.091	1	upregulated
										Eif2ak2	7.46222e-06	0.28329	0.1	0.028	0.166997	upregulated
										Plscr1	0.000699227	0.265997	0.132	0.067	1	upregulated
										Stat2	0.00494808	0.258531	0.19	0.126	1	upregulated
	GD14-ma[PA(S184N)+PB2(E627K)]vsControl									GD14-WTvsControl
T cell	Gene	p_val	avg_log2FC	pct.1	pct.2	p_val_adj	up_down		T cell	Gene	p_val	avg_log2FC	pct.1	pct.2	p_val_adj	up_down
	Nlrp3	4.40754e-20	0.7166	0.265	0.127	9.86364e-16	upregulated			Ifit1	1.36244e-28	0.797456	0.125	0.014	3.049e-24	upregulated
	Trim30a	9.8462e-12	0.640472	0.334	0.232	2.20348e-07	upregulated			Trim30a	1.35826e-19	0.710376	0.358	0.232	3.03964e-15	upregulated
	Parp9	1.69678e-11	0.581737	0.253	0.155	3.79722e-07	upregulated			Rtp4	6.89373e-36	0.654399	0.193	0.039	1.54275e-31	upregulated
	Rtp4	1.14459e-19	0.514036	0.146	0.039	2.56148e-15	upregulated			Dtx3l	1.65529e-17	0.625862	0.424	0.308	3.70438e-13	upregulated
	Stat2	1.89222e-08	0.504864	0.234	0.158	0.000423459	upregulated			Parp9	4.2123e-22	0.616518	0.292	0.155	9.42672e-18	upregulated
	Samhd1	2.22248e-07	0.48619	0.791	0.775	0.00497369	upregulated			Stat2	7.05856e-20	0.590866	0.286	0.158	1.57964e-15	upregulated
	Serinc3	9.83365e-15	0.4465	0.826	0.829	2.20067e-10	upregulated			Samhd1	4.86103e-19	0.563094	0.818	0.775	1.08785e-14	upregulated
	Zbp1	2.98403e-10	0.432879	0.168	0.088	6.67796e-06	upregulated			Stat1	1.4573e-16	0.559886	0.606	0.507	3.2613e-12	upregulated
	Slfn8	3.21602e-05	0.370465	0.164	0.112	0.719714	upregulated			Ddx58	3.7477e-13	0.500156	0.325	0.228	8.38698e-09	upregulated
	Ddx60	1.75066e-05	0.367265	0.113	0.065	0.391781	upregulated			Slfn8	4.85949e-12	0.489187	0.198	0.112	1.08751e-07	upregulated
	Dtx3l	0.00665252	0.341575	0.334	0.308	1	upregulated			Ddx60	2.98701e-11	0.487006	0.138	0.065	6.68464e-07	upregulated
	Irf7	3.61594e-08	0.295372	0.122	0.059	0.000809211	upregulated			Ifih1	6.69296e-12	0.483346	0.149	0.07	1.49782e-07	upregulated
	Pml	2.59186e-05	0.279055	0.105	0.06	0.580032	upregulated			Zbp1	5.19834e-16	0.479922	0.187	0.088	1.16334e-11	upregulated
	Trim12c	0.000867854	0.271683	0.197	0.152	1	upregulated			Irf7	1.05625e-21	0.472059	0.173	0.059	2.36379e-17	upregulated
	Ifih1	0.000424526	0.268675	0.111	0.07	1	upregulated			Pml	3.03193e-12	0.337209	0.136	0.06	6.78516e-08	upregulated
	Ddit4	0.00542399	0.253999	0.126	0.093	1	upregulated			Trim12c	1.03324e-06	0.289307	0.216	0.152	0.0231229	upregulated
										Nlrp3	0.000159712	0.258587	0.173	0.127	1	upregulated
