# Supplementary material for: Synergistic effects of PA (S184N) and PB2 (E627K) mutations on the increased pathogenicity of H3N2 canine influenza virus infections in mice and dogs
Source: J Virol. 2025 Apr 4;99(5):e01984-24. doi: 10.1128/jvi.01984-24 (PMC12090714; doi:10.1128/jvi.01984-24)
Supplement: Table S7 — Upregulated DEGs associated with the "inflammatory response" (GO: 0006954) across all cellular clusters in the GD14-WT and GD14-ma[PA(S184N)+PB2(E627K)] groups. [file jvi.01984-24-s0004.xlsx]

## Sheet: Sheet1
Table S7 Upregulated DEGs associated with the "inflammatory response" (GO: 0006954) across all cellular clusters in the GD14-WT and GD14-ma[PA(S184N)+PB2(E627K)] groups.
	GD14-ma[PA(S184N)+PB2(E627K)]vsControl								GD14-WTvsControl
Epithelial cell	Gene	p_val	avg_log2FC	pct.1	pct.2	p_val_adj	up_down	Epithelial cell
	Il1b	0.0127564	1.32494	0.258	0.127	1	upregulated
	Tnfaip3	5.60612e-06	1.06481	0.5	0.201	0.125459	upregulated
	Mecom	0.0277124	1.04217	0.629	0.552	1	upregulated
	Cd14	0.00119595	0.918521	0.323	0.149	1	upregulated
	Thbs1	0.000960962	0.907808	0.484	0.231	1	upregulated
	Relb	0.0320431	0.818466	0.29	0.164	1	upregulated
	Mfhas1	0.00572937	0.796807	0.226	0.09	1	upregulated
	Ccl6	0.00372489	0.773019	0.403	0.231	1	upregulated
	Chil3	0.000176983	0.762344	0.339	0.119	1	upregulated
	Anxa1	0.00784437	0.75402	0.645	0.522	1	upregulated
	Ccrl2	0.00500388	0.739256	0.194	0.067	1	upregulated
	Il1a	0.00718894	0.678018	0.258	0.112	1	upregulated
	Hc	0.00807446	0.667883	0.323	0.157	1	upregulated
	Tgfb1	0.0155271	0.641254	0.129	0.037	1	upregulated
	Cybb	0.00944734	0.61604	0.339	0.187	1	upregulated
	Itgav	0.0336183	0.602541	0.339	0.216	1	upregulated
	Sgms1	0.0012699	0.602508	0.629	0.381	1	upregulated
	Itgb6	0.0240917	0.594892	0.371	0.224	1	upregulated
	F2r	0.00600009	0.552601	0.468	0.276	1	upregulated
	Ndst1	0.00227006	0.52379	0.548	0.299	1	upregulated
	Lipa	0.0369083	0.517952	0.258	0.134	1	upregulated
	Tollip	0.0177019	0.511754	0.339	0.201	1	upregulated
	Tnip1	0.0150285	0.48368	0.21	0.09	1	upregulated
	Ager	0.00133224	0.453271	0.742	0.493	1	upregulated
	Cd47	0.0274766	0.430746	0.694	0.59	1	upregulated
	Akt1	0.0144901	0.420642	0.403	0.246	1	upregulated
	Ccl9	0.0376398	0.416155	0.113	0.037	1	upregulated
	Tspan2	0.000942109	0.407691	0.677	0.41	1	upregulated
	Hdac7	0.0273323	0.387224	0.339	0.201	1	upregulated
	Ap3b1	0.0222495	0.355843	0.516	0.343	1	upregulated
	Ifi202b	0.00234643	0.343047	0.113	0.015	1	upregulated
	Hk1	0.0415442	0.342538	0.21	0.112	1	upregulated
	Axl	0.0377707	0.313062	0.145	0.06	1	upregulated
	Cxcl3	0.0183231	0.289435	0.113	0.03	1	upregulated
	Ptafr	0.00235572	0.26124	0.145	0.03	1	upregulated
	GD14-ma[PA(S184N)+PB2(E627K)]vsControl								GD14-WTvsControl
Endothelial cell	Gene	p_val	avg_log2FC	pct.1	pct.2	p_val_adj	up_down	Endothelial cell
	C3	1.19755e-29	1.16867	0.349	0.126	2.68e-25	upregulated
	Chil3	6.07747e-34	1.07737	0.343	0.099	1.36008e-29	upregulated
	Thbs1	5.66406e-12	1.02731	0.363	0.225	1.26756e-07	upregulated
	Ccl6	2.38423e-28	0.984958	0.383	0.156	5.33566e-24	upregulated
	Cybb	1.34955e-22	0.941988	0.302	0.11	3.02016e-18	upregulated
	Cxcl2	1.762e-22	0.916779	0.421	0.223	3.94318e-18	upregulated
	Ptgs2	3.91714e-08	0.816868	0.166	0.077	0.000876617	upregulated
	Sema7a	2.8859e-20	0.805947	0.597	0.423	6.45835e-16	upregulated
	Il1b	8.71648e-21	0.736934	0.215	0.056	1.95066e-16	upregulated
	Tnfaip3	8.9958e-13	0.690859	0.392	0.255	2.01317e-08	upregulated
	Cxcl1	9.62771e-15	0.670354	0.245	0.105	2.15459e-10	upregulated
	C4b	4.17189e-17	0.62822	0.224	0.075	9.33627e-13	upregulated
	Cxcl10	1.45798e-12	0.562545	0.122	0.028	3.2628e-08	upregulated
	Nfkbiz	2.09244e-07	0.559888	0.467	0.367	0.00468267	upregulated
	Olr1	2.43072e-14	0.546306	0.167	0.047	5.43971e-10	upregulated
	Nlrp3	1.04152e-06	0.53334	0.257	0.169	0.0233082	upregulated
	Cd14	8.45294e-15	0.500146	0.156	0.039	1.89168e-10	upregulated
	Anxa1	9.21695e-08	0.497434	0.395	0.293	0.00206266	upregulated
	Pf4	1.20766e-10	0.474899	0.207	0.096	2.70262e-06	upregulated
	Il1a	9.0706e-09	0.466126	0.326	0.209	0.000202991	upregulated
	Ppbp	2.51119e-05	0.427579	0.207	0.134	0.561978	upregulated
	Ccl9	1.47855e-13	0.418845	0.109	0.017	3.30885e-09	upregulated
	Ccl2	6.11307e-15	0.385531	0.124	0.021	1.36804e-10	upregulated
	Il1rn	5.87301e-10	0.381858	0.113	0.032	1.31432e-05	upregulated
	Casp4	0.00259003	0.360942	0.142	0.098	1	upregulated
	F2r	0.0105412	0.352236	0.371	0.335	1	upregulated
	Igfbp4	0.00604317	0.347729	0.609	0.576	1	upregulated
	Il1r1	0.0149213	0.339411	0.28	0.243	1	upregulated
	Dpep1	0.000669695	0.314966	0.329	0.265	1	upregulated
	Tnf	1.39075e-06	0.293056	0.106	0.043	0.0311235	upregulated
	Csf1	2.05409e-05	0.288245	0.227	0.149	0.459684	upregulated
	GD14-ma[PA(S184N)+PB2(E627K)]vsControl								GD14-WTvsControl
Fibroblast cell	Gene	p_val	avg_log2FC	pct.1	pct.2	p_val_adj	up_down	Fibroblast cell	Gene	p_val	avg_log2FC	pct.1	pct.2	p_val_adj	up_down
	Cxcl13	5.24023e-12	2.04739	0.236	0.01	1.17271e-07	upregulated		Cxcl13	9.90685e-05	2.426	0.11	0.01	1	upregulated
	Cxcl10	3.62664e-09	1.76507	0.354	0.119	8.11607e-05	upregulated		Ccl7	6.26558e-12	2.28819	0.463	0.113	1.40217e-07	upregulated
	Ccl7	8.56861e-09	1.13327	0.346	0.113	0.000191757	upregulated		Ccl2	1.01137e-09	2.19897	0.512	0.186	2.26335e-05	upregulated
	Tnfaip3	8.70822e-07	0.963966	0.543	0.381	0.0194881	upregulated		Cxcl10	0.00583162	1.74824	0.244	0.119	1	upregulated
	Nlrp3	5.7757e-05	0.802607	0.272	0.129	1	upregulated		Cxcl2	0.000295336	1.58274	0.451	0.278	1	upregulated
	Ccl2	5.13547e-09	0.798242	0.445	0.186	0.000114927	upregulated		Cxcl1	0.000444275	1.35789	0.671	0.505	1	upregulated
	Il1b	1.07813e-07	0.656186	0.217	0.041	0.00241275	upregulated		Ptgs2	0.0137075	1.32096	0.476	0.371	1	upregulated
	Cxcl2	5.91075e-06	0.564943	0.476	0.278	0.132277	upregulated		Ifi202b	1.10164e-06	1.06899	0.402	0.155	0.0246535	upregulated
	Cybb	2.48837e-06	0.564747	0.276	0.098	0.0556873	upregulated		Csf1	0.00146012	0.799349	0.683	0.624	1	upregulated
	Chil3	4.64026e-06	0.561822	0.272	0.098	0.103844	upregulated		Igfbp4	0.000311465	0.734147	0.89	0.804	1	upregulated
	F2r	0.0016143	0.548203	0.575	0.464	1	upregulated		Tnfrsf1b	1.96086e-06	0.602482	0.354	0.113	0.0438821	upregulated
	Ifi202b	6.30475e-08	0.53298	0.382	0.155	0.00141094	upregulated		Il1b	0.00179247	0.536097	0.146	0.041	1	upregulated
	Cd14	7.22461e-05	0.493208	0.13	0.026	1	upregulated		Il6	0.0449436	0.439995	0.488	0.366	1	upregulated
	Ccl6	0.000261206	0.454737	0.343	0.191	1	upregulated		Gbp5	0.00269589	0.409944	0.159	0.052	1	upregulated
	Cers6	0.00044242	0.44524	0.331	0.186	1	upregulated		Camk1d	0.0471837	0.381785	0.305	0.206	1	upregulated
	Il1a	0.00018019	0.394885	0.197	0.072	1	upregulated		S100a9	1.21551e-05	0.365154	0.146	0.015	0.272018	upregulated
	Sphk1	0.000107159	0.376736	0.287	0.139	1	upregulated		Ptger1	0.00016707	0.313878	0.146	0.026	1	upregulated
	Tnfrsf1b	0.000538293	0.366087	0.24	0.113	1	upregulated
	Cmklr1	0.019647	0.34799	0.496	0.428	1	upregulated
	Dab2ip	0.0114182	0.326368	0.291	0.186	1	upregulated
	Pxk	0.0123381	0.318486	0.441	0.33	1	upregulated
	Thbs1	5.52064e-09	0.310289	0.791	0.49	0.000123546	upregulated
	Ccl9	0.000413644	0.307284	0.106	0.021	1	upregulated
	Olr1	0.0154958	0.299228	0.165	0.088	1	upregulated
	Lipa	0.0215258	0.289674	0.567	0.49	1	upregulated
	Gbp5	0.01823	0.289066	0.114	0.052	1	upregulated
	Casp4	0.00292736	0.288374	0.358	0.227	1	upregulated
	Map2k3	0.00814945	0.283468	0.437	0.325	1	upregulated
	Serpinb1a	0.00105746	0.282379	0.217	0.103	1	upregulated
	Lyn	0.0110899	0.282321	0.177	0.093	1	upregulated
	GD14-ma[PA(S184N)+PB2(E627K)]vsControl								GD14-WTvsControl
Alveolar macrophage	Gene	p_val	avg_log2FC	pct.1	pct.2	p_val_adj	up_down	Alveolar macrophage	Gene	p_val	avg_log2FC	pct.1	pct.2	p_val_adj	up_down
	Ccl9	2.15316e-192	1.94143	0.886	0.538	4.81856e-188	upregulated		Cxcl3	1.21098e-45	1.39562	0.433	0.16	2.71004e-41	upregulated
	Cxcl3	3.51107e-69	1.57922	0.482	0.16	7.85742e-65	upregulated		Ifi202b	1.35975e-72	1.37959	0.447	0.112	3.04299e-68	upregulated
	Chil3	2.15112e-282	1.20867	0.996	0.996	4.814e-278	upregulated		Ccl9	5.03829e-46	1.10571	0.756	0.538	1.12752e-41	upregulated
	Il1b	2.50731e-68	1.19903	0.822	0.6	5.61112e-64	upregulated		Cxcl1	1.06576e-25	0.887405	0.725	0.545	2.38507e-21	upregulated
	Ifi202b	2.28589e-138	1.0122	0.597	0.112	5.11559e-134	upregulated		Il1b	6.45374e-22	0.851555	0.749	0.6	1.44428e-17	upregulated
	Il1a	2.27538e-54	0.837238	0.937	0.858	5.09208e-50	upregulated		Il1rn	3.21611e-20	0.608262	0.894	0.846	7.19734e-16	upregulated
	Cxcl10	2.18994e-31	0.732999	0.32	0.127	4.90086e-27	upregulated		Cxcl10	3.22571e-09	0.592053	0.221	0.127	7.21881e-05	upregulated
	Hmgb2	6.16398e-34	0.726203	0.761	0.626	1.37944e-29	upregulated		Tnfrsf1b	2.00132e-41	0.582037	0.874	0.796	4.47875e-37	upregulated
	Cxcl1	3.80214e-33	0.64241	0.751	0.545	8.50882e-29	upregulated		Cd14	1.00954e-25	0.556053	0.911	0.895	2.25926e-21	upregulated
	Ccl6	4.63819e-56	0.601722	0.997	0.994	1.03798e-51	upregulated		Il1a	1.76325e-09	0.467897	0.891	0.858	3.94598e-05	upregulated
	Pla2g7	2.84115e-47	0.585701	0.539	0.28	6.35822e-43	upregulated		Ptgs2	1.15166e-14	0.465988	0.142	0.043	2.5773e-10	upregulated
	Ptgs2	9.8838e-21	0.52932	0.165	0.043	2.2119e-16	upregulated		Ptafr	8.97493e-29	0.432901	0.522	0.305	2.0085e-24	upregulated
	Ccl2	1.58353e-15	0.479721	0.354	0.22	3.54378e-11	upregulated		Gbp5	4.8576e-30	0.416448	0.177	0.022	1.08708e-25	upregulated
	Cd14	3.38211e-15	0.422737	0.883	0.895	7.56882e-11	upregulated		S100a8	3.90022e-12	0.415863	0.207	0.098	8.7283e-08	upregulated
	S100a8	4.07295e-34	0.38432	0.295	0.098	9.11485e-30	upregulated		Chil3	1.31435e-25	0.361634	0.991	0.996	2.94139e-21	upregulated
	Acer3	2.93362e-24	0.353462	0.493	0.304	6.56515e-20	upregulated		Nlrp3	3.0874e-08	0.31959	0.956	0.955	0.000690929	upregulated
	Anxa1	2.73801e-34	0.33046	0.972	0.977	6.12738e-30	upregulated		Ccrl2	1.62545e-11	0.296976	0.9	0.833	3.63759e-07	upregulated
	Tlr13	2.1415e-25	0.32841	0.433	0.235	4.79246e-21	upregulated		Zc3h12a	1.03799e-07	0.288204	0.866	0.827	0.00232292	upregulated
	Nfkbiz	1.12595e-12	0.293319	0.856	0.805	2.51976e-08	upregulated		Hck	6.52248e-12	0.266811	0.733	0.654	1.45967e-07	upregulated
	Thbs1	9.54034e-09	0.292272	0.167	0.091	0.000213503	upregulated		Fpr2	1.17362e-13	0.257793	0.946	0.92	2.62644e-09	upregulated
	Csf1	8.99e-08	0.271105	0.177	0.104	0.00201187	upregulated
	Serpinb1a	5.98274e-08	0.266935	0.713	0.702	0.00133888	upregulated
	Tnfrsf1b	1.44879e-09	0.265014	0.819	0.796	3.24224e-05	upregulated
	Ptafr	1.25791e-14	0.260352	0.446	0.305	2.81507e-10	upregulated
	GD14-ma[PA(S184N)+PB2(E627K)]vsControl								GD14-WTvsControl
Neutrophil	Gene	p_val	avg_log2FC	pct.1	pct.2	p_val_adj	up_down	Neutrophil	Gene	p_val	avg_log2FC	pct.1	pct.2	p_val_adj	up_down
	Il1a	5.90258e-19	1.64062	0.462	0.22	1.32094e-14	upregulated		Cxcl10	9.29889e-14	2.68528	0.127	0	2.081e-09	upregulated
	Tnf	9.74212e-11	1.50947	0.513	0.361	2.18019e-06	upregulated		Gbp5	1.63278e-16	1.93648	0.165	0.008	3.65399e-12	upregulated
	Chil3	1.13642e-24	1.44518	0.446	0.159	2.54319e-20	upregulated		Ccl4	3.39802e-09	1.74797	0.476	0.338	7.60442e-05	upregulated
	Cxcl3	3.5323e-13	1.3703	0.224	0.061	7.90493e-09	upregulated		Ccl3	5.77915e-11	1.31496	0.659	0.506	1.29332e-06	upregulated
	Tnfaip3	1.4569e-21	1.30927	0.73	0.558	3.2604e-17	upregulated		Tnf	1.27779e-07	1.13452	0.475	0.361	0.00285956	upregulated
	Cxcl1	4.93727e-17	1.24968	0.262	0.064	1.10491e-12	upregulated		Il1f9	3.01049e-14	1.07218	0.512	0.322	6.73718e-10	upregulated
	Ptgs2	2.7783e-10	1.09001	0.676	0.575	6.21756e-06	upregulated		Fpr1	3.2754e-13	0.904221	0.361	0.179	7.33003e-09	upregulated
	Il1b	3.00687e-26	0.889916	0.972	0.951	6.72907e-22	upregulated		Csf1	1.93394e-16	0.864892	0.768	0.616	4.32797e-12	upregulated
	Fpr2	9.67615e-18	0.82403	0.578	0.338	2.16543e-13	upregulated		Fpr2	1.37498e-18	0.826645	0.578	0.338	3.07706e-14	upregulated
	Fpr1	1.17921e-11	0.817663	0.356	0.179	2.63896e-07	upregulated		Casp4	3.08998e-10	0.824025	0.33	0.179	6.91507e-06	upregulated
	Tlr1	1.17961e-09	0.766807	0.206	0.074	2.63984e-05	upregulated		Tnfaip3	7.91061e-10	0.798576	0.676	0.558	1.77032e-05	upregulated
	Il1f9	3.58988e-06	0.765949	0.439	0.322	0.080338	upregulated		Mefv	8.24935e-11	0.713849	0.33	0.166	1.84612e-06	upregulated
	Cd47	2.5557e-14	0.743542	0.569	0.376	5.7194e-10	upregulated		Ifi202b	2.08057e-09	0.70526	0.104	0.01	4.65611e-05	upregulated
	Ccl2	1.67087e-10	0.717405	0.111	0.008	3.73923e-06	upregulated		Cxcl3	9.22261e-06	0.65147	0.143	0.061	0.206393	upregulated
	Ccl3	0.000973234	0.703871	0.597	0.506	1	upregulated		Ptgs2	7.18893e-09	0.648144	0.679	0.575	0.000160881	upregulated
	Casp4	1.19223e-08	0.702834	0.324	0.179	0.00026681	upregulated		Il1a	0.000357612	0.637626	0.306	0.22	1	upregulated
	Ccl9	7.28972e-10	0.69967	0.209	0.072	1.63137e-05	upregulated		Ccrl2	4.05867e-09	0.625322	0.844	0.739	9.0829e-05	upregulated
	Cxcl2	4.72737e-22	0.693464	0.981	0.9	1.05794e-17	upregulated		Il1b	2.67793e-21	0.600007	0.984	0.951	5.99293e-17	upregulated
	Cybb	2.12391e-07	0.613205	0.399	0.251	0.0047531	upregulated		Cxcl2	8.89744e-19	0.587778	0.974	0.9	1.99116e-14	upregulated
	Nlrp3	2.71873e-10	0.600023	0.942	0.875	6.08424e-06	upregulated		Bcl6	3.60179e-07	0.567949	0.326	0.207	0.00806045	upregulated
	Olr1	1.16438e-06	0.552473	0.366	0.23	0.0260576	upregulated		Cd14	7.09508e-11	0.537483	0.908	0.834	1.58781e-06	upregulated
	Il1rap	6.20679e-07	0.519508	0.545	0.422	0.0138902	upregulated		Olr1	1.84417e-05	0.536694	0.338	0.23	0.412706	upregulated
	Nfkbid	0.00226447	0.506145	0.508	0.46	1	upregulated		Cxcl1	6.08288e-05	0.527936	0.136	0.064	1	upregulated
	Bcl6	2.82921e-05	0.505561	0.308	0.207	0.633148	upregulated		Il1rn	1.64869e-10	0.460832	0.879	0.785	3.6896e-06	upregulated
	Mefv	2.90932e-05	0.483355	0.269	0.166	0.651076	upregulated		Nfkbid	0.00474084	0.426191	0.505	0.46	1	upregulated
	Ifi202b	7.11858e-10	0.472553	0.111	0.01	1.59307e-05	upregulated		Zc3h12a	0.000460119	0.418291	0.541	0.46	1	upregulated
	Havcr2	2.6362e-05	0.463124	0.161	0.077	0.589955	upregulated		Tlr1	0.000326753	0.409866	0.14	0.074	1	upregulated
	Ccl4	0.00478596	0.438598	0.413	0.338	1	upregulated		Tnip1	6.1085e-05	0.405621	0.202	0.115	1	upregulated
	Cd14	2.67672e-08	0.409216	0.925	0.834	0.000599024	upregulated		Cd47	0.000124249	0.384119	0.466	0.376	1	upregulated
	Nfkbiz	1.03305e-05	0.40313	0.878	0.841	0.231186	upregulated		Myd88	0.0222318	0.333202	0.234	0.187	1	upregulated
	Itgav	0.00395037	0.374997	0.122	0.069	1	upregulated		Relb	0.00242584	0.318082	0.268	0.199	1	upregulated
	C3	0.00624752	0.347582	0.244	0.184	1	upregulated		Il18	0.00420037	0.302045	0.174	0.115	1	upregulated
	Cers6	4.39291e-06	0.340511	0.432	0.297	0.0983088	upregulated		Nfkbiz	4.04992e-05	0.295161	0.88	0.841	0.906332	upregulated
	Relb	0.00111316	0.333548	0.278	0.199	1	upregulated		Tlr2	0.000287755	0.291569	0.681	0.596	1	upregulated
	Pik3cd	0.000542759	0.310699	0.199	0.12	1	upregulated		Tnfrsf1b	2.7908e-05	0.277253	0.89	0.839	0.624554	upregulated
	Myd88	0.0101988	0.291259	0.246	0.187	1	upregulated		Map2k3	0.000128622	0.272013	0.78	0.739	1	upregulated
	Pld3	0.00362251	0.263378	0.144	0.087	1	upregulated		Chil1	0.022284	0.263037	0.42	0.366	1	upregulated
	GD14-ma[PA(S184N)+PB2(E627K)]vsControl								GD14-WTvsControl
MoMac	Gene	p_val	avg_log2FC	pct.1	pct.2	p_val_adj	up_down	MoMac	Gene	p_val	avg_log2FC	pct.1	pct.2	p_val_adj	up_down
	Ptgs2	2.00798e-40	2.82168	0.714	0.216	4.49367e-36	upregulated		Il1rn	2.10775e-24	2.78329	0.678	0.305	4.71693e-20	upregulated
	Il1a	5.2442e-27	2.28919	0.563	0.153	1.1736e-22	upregulated		Ptgs2	2.00795e-21	2.46847	0.596	0.216	4.49359e-17	upregulated
	Il1rn	5.2553e-33	2.0461	0.72	0.305	1.17608e-28	upregulated		Il1a	2.54315e-06	1.96704	0.312	0.153	0.0569131	upregulated
	Ccl2	1.84809e-29	1.86287	0.648	0.211	4.13585e-25	upregulated		Ccr5	6.71977e-30	1.59832	0.74	0.311	1.50382e-25	upregulated
	Ccl7	1.10646e-17	1.78601	0.447	0.121	2.47615e-13	upregulated		Ccl5	7.79238e-07	1.36498	0.196	0.047	0.0174386	upregulated
	Cxcl1	7.23386e-26	1.63048	0.664	0.237	1.61887e-21	upregulated		Cxcl10	1.15024e-12	1.34465	0.293	0.042	2.57413e-08	upregulated
	Cxcl3	2.60029e-09	1.57681	0.27	0.079	5.8192e-05	upregulated		Ifi202b	3.03459e-22	1.3038	0.814	0.563	6.7911e-18	upregulated
	Ccrl2	1.04741e-36	1.48896	0.892	0.611	2.34399e-32	upregulated		Tnf	0.00108632	1.22547	0.637	0.5	1	upregulated
	Ecm1	5.69023e-42	1.48537	0.695	0.179	1.27342e-37	upregulated		Ccrl2	2.20921e-14	1.22145	0.799	0.611	4.94399e-10	upregulated
	Ccl4	5.67092e-21	1.47984	0.516	0.137	1.26909e-16	upregulated		Ccr2	1.54964e-14	1.17352	0.667	0.374	3.46794e-10	upregulated
	Tnfaip3	1.4943e-35	1.2575	0.928	0.711	3.34409e-31	upregulated		Ccl2	2.84221e-08	1.16441	0.436	0.211	0.000636058	upregulated
	Ccr5	8.3043e-28	1.18239	0.739	0.311	1.85842e-23	upregulated		Ccl4	1.10848e-12	1.08386	0.437	0.137	2.48067e-08	upregulated
	Adam8	1.20616e-19	1.12583	0.739	0.474	2.69927e-15	upregulated		Aif1	1.03114e-11	0.90906	0.593	0.363	2.30759e-07	upregulated
	Cxcl2	2.88603e-24	1.07027	0.937	0.642	6.45865e-20	upregulated		Ecm1	2.93451e-13	0.874958	0.456	0.179	6.56715e-09	upregulated
	C3ar1	9.79609e-40	1.05255	0.872	0.337	2.19227e-35	upregulated		Axl	2.04458e-12	0.873069	0.474	0.189	4.57556e-08	upregulated
	Nlrp3	9.26439e-24	0.975022	0.948	0.842	2.07328e-19	upregulated		Cxcl2	2.30505e-10	0.871893	0.878	0.642	5.15847e-06	upregulated
	Ccl6	0.0436194	0.938946	0.853	0.884	1	upregulated		Tnfaip3	2.75261e-11	0.820551	0.866	0.711	6.16006e-07	upregulated
	Tnf	6.53796e-10	0.83842	0.744	0.5	1.46313e-05	upregulated		Cxcl3	0.0124964	0.752861	0.146	0.079	1	upregulated
	Ccr2	1.1881e-06	0.821011	0.535	0.374	0.0265885	upregulated		Cd180	2.55628e-07	0.746098	0.466	0.268	0.0057207	upregulated
	Ccl5	1.3233e-05	0.803092	0.166	0.047	0.29614	upregulated		Ccl7	0.00471749	0.589265	0.216	0.121	1	upregulated
	Lipa	9.48299e-13	0.776779	0.795	0.611	2.1222e-08	upregulated		Gbp5	6.34481e-10	0.5774	0.256	0.042	1.41991e-05	upregulated
	Cxcl10	7.76962e-09	0.752937	0.219	0.042	0.000173876	upregulated		Cd40	2.82662e-09	0.570011	0.409	0.174	6.32569e-05	upregulated
	Il1b	6.39752e-07	0.713292	0.807	0.674	0.014317	upregulated		Csf1	2.46438e-07	0.560872	0.176	0.026	0.00551504	upregulated
	Pf4	3.11257e-06	0.68056	0.381	0.189	0.0696562	upregulated		Ccr1	2.37881e-08	0.552956	0.62	0.389	0.000532354	upregulated
	Ccl12	3.78798e-05	0.678195	0.188	0.068	0.847711	upregulated		Nlrp3	1.53622e-05	0.540155	0.901	0.842	0.34379	upregulated
	Pld3	6.65603e-18	0.672903	0.577	0.242	1.48955e-13	upregulated		Tcirg1	6.03546e-08	0.52656	0.628	0.426	0.00135067	upregulated
	Cmklr1	1.8008e-15	0.661086	0.643	0.316	4.03001e-11	upregulated		Cysltr1	2.96124e-10	0.521281	0.327	0.089	6.62695e-06	upregulated
	Cd14	3.61605e-12	0.621217	0.953	0.847	8.09236e-08	upregulated		Il1b	3.47313e-05	0.510691	0.854	0.674	0.777253	upregulated
	Chil3	3.41291e-05	0.569999	0.444	0.274	0.763775	upregulated		Adam8	1.43552e-05	0.497341	0.63	0.474	0.321255	upregulated
	Tlr1	2.3235e-13	0.549482	0.328	0.068	5.19977e-09	upregulated		Relb	1.12279e-07	0.452005	0.58	0.347	0.0025127	upregulated
	Cysltr1	1.09674e-11	0.53322	0.334	0.089	2.45439e-07	upregulated		Cmklr1	5.04769e-07	0.450747	0.531	0.316	0.0112962	upregulated
	Il10	0.00538973	0.470223	0.16	0.084	1	upregulated		Pla2g7	3.16252e-07	0.438135	0.92	0.853	0.00707741	upregulated
	Tlr13	7.95204e-09	0.465866	0.648	0.426	0.000177959	upregulated		Casp4	2.99387e-06	0.436411	0.675	0.463	0.0669997	upregulated
	Ccr1	1.64812e-11	0.449425	0.671	0.389	3.68833e-07	upregulated		C3ar1	1.52249e-10	0.419139	0.638	0.337	3.40719e-06	upregulated
	Mif	4.86619e-12	0.440144	0.308	0.068	1.08901e-07	upregulated		Cd14	0.000492928	0.418945	0.898	0.847	1	upregulated
	Axl	7.89908e-10	0.43627	0.431	0.189	1.76773e-05	upregulated		Ccl3	0.00457098	0.389948	0.536	0.416	1	upregulated
	Ccl3	4.67095e-09	0.397879	0.666	0.416	0.000104531	upregulated		S100a8	0.0102579	0.385847	0.111	0.047	1	upregulated
	Tcirg1	1.24287e-08	0.392843	0.655	0.426	0.000278143	upregulated		Ccl9	0.0398143	0.368411	0.76	0.711	1	upregulated
	Pycard	2.10787e-10	0.379955	0.239	0.037	4.71721e-06	upregulated		Tlr1	1.16276e-06	0.351028	0.228	0.068	0.0260215	upregulated
	Ndst1	2.52125e-08	0.376985	0.318	0.121	0.000564231	upregulated		P2rx7	0.0239502	0.330883	0.35	0.263	1	upregulated
	Csf1	1.73811e-05	0.376292	0.135	0.026	0.388973	upregulated		Zc3h12a	4.65218e-05	0.329121	0.658	0.5	1	upregulated
	Pik3cd	4.76447e-05	0.332198	0.382	0.237	1	upregulated		Nlrc4	0.00653508	0.323798	0.358	0.258	1	upregulated
	Casp4	1.15543e-06	0.303553	0.691	0.463	0.0258573	upregulated		Pld3	1.91557e-05	0.30895	0.412	0.242	0.428685	upregulated
	Hmgb2	2.31255e-05	0.296771	0.779	0.595	0.517526	upregulated		Hmgb2	0.000464914	0.286241	0.739	0.595	1	upregulated
	Ap3b1	3.71215e-05	0.275024	0.716	0.521	0.830741	upregulated		Sdc1	2.85174e-05	0.28284	0.107	0.011	0.638192	upregulated
	Cd180	0.000276308	0.271618	0.407	0.268	1	upregulated		Pxk	0.00950277	0.280337	0.657	0.558	1	upregulated
	Plaa	1.0752e-05	0.263957	0.517	0.321	0.24062	upregulated		Pik3cd	0.02142	0.278613	0.315	0.237	1	upregulated
	Anxa1	5.11199e-05	0.262411	0.795	0.626	1	upregulated		C3	0.000847342	0.27246	0.514	0.363	1	upregulated
	Tlr4	4.32659e-06	0.257551	0.442	0.242	0.0968247	upregulated		Ccl12	0.0290439	0.260951	0.126	0.068	1	upregulated
									Tlr3	1.10826e-05	0.260943	0.134	0.021	0.248017	upregulated
									Gsdmd	5.52918e-06	0.260571	0.543	0.316	0.123738	upregulated
									Myd88	0.00220062	0.251764	0.531	0.395	1	upregulated
	GD14-ma[PA(S184N)+PB2(E627K)]vsControl								GD14-WTvsControl
NK	Gene	p_val	avg_log2FC	pct.1	pct.2	p_val_adj	up_down	NK	Gene	p_val	avg_log2FC	pct.1	pct.2	p_val_adj	up_down
	Xcl1	8.0445e-07	1.3403	0.318	0.127	0.0180028	upregulated		Xcl1	1.00879e-05	1.26742	0.287	0.127	0.225756	upregulated
	Cybb	1.6005e-08	1.11635	0.299	0.091	0.000358176	upregulated		Ccl4	0.000134664	1.11135	0.485	0.364	1	upregulated
	Chil3	2.60533e-08	0.903387	0.323	0.097	0.000583046	upregulated		Ccl3	0.00033937	1.05505	0.341	0.206	1	upregulated
	Ccl6	7.10294e-07	0.855888	0.342	0.139	0.0158957	upregulated		Gbp5	0.000127314	0.617223	0.131	0.024	1	upregulated
	Il1b	4.26089e-06	0.816535	0.224	0.061	0.0953544	upregulated		Nfkb1	0.00175576	0.529913	0.657	0.588	1	upregulated
	Il1a	6.22559e-06	0.799154	0.24	0.079	0.139322	upregulated		Nfkbiz	0.00616	0.50637	0.445	0.333	1	upregulated
	Ccl4	0.00791377	0.716278	0.447	0.364	1	upregulated		Ccr2	0.0254555	0.504711	0.424	0.352	1	upregulated
	Thbs1	6.35158e-06	0.709926	0.137	0.012	0.142142	upregulated		Stat3	1.08326e-05	0.484092	0.941	0.885	0.242423	upregulated
	Nfkbiz	0.00205141	0.656919	0.453	0.333	1	upregulated		Relb	8.12894e-05	0.467023	0.35	0.182	1	upregulated
	Sgms1	0.0024965	0.629646	0.127	0.042	1	upregulated		Itgav	0.00478836	0.383082	0.296	0.188	1	upregulated
	Cxcl2	0.005532	0.597949	0.372	0.291	1	upregulated		Smad1	0.0355604	0.377797	0.138	0.079	1	upregulated
	Aim2	0.000594183	0.590281	0.313	0.176	1	upregulated		Tnfaip3	6.44055e-05	0.374192	0.955	0.933	1	upregulated
	Nlrp3	0.00392853	0.576031	0.256	0.158	1	upregulated		Hmgb2	0.00739407	0.330567	0.765	0.709	1	upregulated
	Cers6	0.0393893	0.564513	0.307	0.242	1	upregulated		Mif	0.00283787	0.307451	0.115	0.036	1	upregulated
	Ptgs2	7.02456e-05	0.542283	0.102	0.006	1	upregulated		Zc3h12a	0.0289422	0.284173	0.275	0.194	1	upregulated
	Ccrl2	0.00376264	0.513473	0.183	0.091	1	upregulated		Ccl5	0.0102348	0.257041	0.962	0.964	1	upregulated
	Cxcl1	0.000305871	0.503557	0.175	0.061	1	upregulated
	Olr1	0.00544581	0.499466	0.154	0.067	1	upregulated
	Ccr2	0.0276399	0.482014	0.415	0.352	1	upregulated
	Tnfaip3	8.62864e-07	0.471645	0.954	0.933	0.01931	upregulated
	Cd14	0.0054508	0.468649	0.124	0.048	1	upregulated
	Itgav	0.0098826	0.44827	0.28	0.188	1	upregulated
	Relb	0.0044543	0.439806	0.291	0.182	1	upregulated
	Zc3h12a	0.0223223	0.388291	0.272	0.194	1	upregulated
	Kit	0.00407553	0.350829	0.105	0.03	1	upregulated
	Igfbp4	0.0332867	0.33272	0.102	0.048	1	upregulated
	Tnf	0.0182639	0.326687	0.111	0.048	1	upregulated
	Nfe2l2	0.012028	0.297655	0.375	0.273	1	upregulated
	GD14-ma[PA(S184N)+PB2(E627K)]vsControl								GD14-WTvsControl
B cell	Gene	p_val	avg_log2FC	pct.1	pct.2	p_val_adj	up_down	B cell	Gene	p_val	avg_log2FC	pct.1	pct.2	p_val_adj	up_down
	Thbs1	4.85881e-08	0.685683	0.17	0.049	0.00108735	upregulated		Nfkbid	9.07527e-06	0.573439	0.392	0.269	0.203095	upregulated
	Chil3	1.30686e-08	0.663369	0.219	0.077	0.000292461	upregulated		Cxcl2	5.78195e-07	0.434617	0.32	0.18	0.0129394	upregulated
	Cybb	0.000192267	0.621534	0.562	0.482	1	upregulated		Ly86	7.78446e-06	0.407482	0.497	0.374	0.174209	upregulated
	Cd180	0.000123835	0.614837	0.42	0.314	1	upregulated		Ccl4	2.85573e-06	0.379407	0.1	0.026	0.0639084	upregulated
	Ccl6	9.09268e-05	0.596453	0.281	0.166	1	upregulated		Stat3	0.0010226	0.369714	0.749	0.731	1	upregulated
	Nfkbid	0.00535873	0.475537	0.348	0.269	1	upregulated		Cybb	0.00130679	0.368026	0.55	0.482	1	upregulated
	Nlrp3	0.00172488	0.470683	0.223	0.138	1	upregulated		Nfkbiz	0.000979643	0.296299	0.336	0.239	1	upregulated
	Il1a	5.16227e-05	0.453194	0.147	0.059	1	upregulated
	Casp4	0.00190855	0.425253	0.196	0.117	1	upregulated
	Cd47	0.000358954	0.421076	0.714	0.694	1	upregulated
	Cxcl2	0.00179767	0.409843	0.268	0.18	1	upregulated
	Anxa1	2.63942e-05	0.400641	0.134	0.047	0.590677	upregulated
	Cxcl1	1.71875e-05	0.400437	0.129	0.043	0.384639	upregulated
	Stat3	0.00265261	0.382099	0.746	0.731	1	upregulated
	Il1b	1.51576e-05	0.376107	0.165	0.065	0.339213	upregulated
	GD14-ma[PA(S184N)+PB2(E627K)]vsControl								GD14-WTvsControl
T cell	Gene	p_val	avg_log2FC	pct.1	pct.2	p_val_adj	up_down	T cell	Gene	p_val	avg_log2FC	pct.1	pct.2	p_val_adj	up_down
	Ccl5	2.9937e-14	1.52876	0.142	0.051	6.6996e-10	upregulated		Stat3	1.03194e-82	0.83924	0.912	0.831	2.30939e-78	upregulated
	Chil3	1.73012e-33	0.929473	0.287	0.104	3.87184e-29	upregulated		Nfkbiz	1.20285e-14	0.515895	0.43	0.322	2.69186e-10	upregulated
	Cybb	4.98039e-25	0.877503	0.254	0.101	1.11456e-20	upregulated		Ccr2	4.48728e-11	0.486709	0.1	0.038	1.00421e-06	upregulated
	Cxcl2	1.53758e-24	0.866619	0.368	0.211	3.44095e-20	upregulated		Il1b	2.99101e-20	0.450272	0.149	0.046	6.69359e-16	upregulated
	Ccr2	2.38194e-25	0.848759	0.165	0.038	5.33055e-21	upregulated		Cybb	0.000321359	0.405965	0.14	0.101	1	upregulated
	Il1b	1.05793e-31	0.790111	0.201	0.046	2.36755e-27	upregulated		Cxcl2	1.62492e-09	0.399701	0.291	0.211	3.63641e-05	upregulated
	Gbp5	4.53231e-21	0.764683	0.166	0.049	1.01429e-16	upregulated		Gbp5	6.66052e-13	0.396455	0.125	0.049	1.49056e-08	upregulated
	Il1a	8.42789e-30	0.759273	0.241	0.076	1.88608e-25	upregulated		Chst2	1.68061e-07	0.367821	0.244	0.177	0.00376103	upregulated
	Ccl6	2.1299e-22	0.731357	0.314	0.163	4.7665e-18	upregulated		Tnfrsf1b	0.000146191	0.314336	0.376	0.338	1	upregulated
	Stat3	2.12539e-42	0.721178	0.898	0.831	4.75641e-38	upregulated		Irak2	0.00343177	0.283171	0.218	0.186	1	upregulated
	Nfkbiz	9.94771e-18	0.717236	0.449	0.322	2.2262e-13	upregulated		Tnfaip3	5.10279e-13	0.274469	0.975	0.973	1.14195e-08	upregulated
	Nlrp3	4.40754e-20	0.7166	0.265	0.127	9.86364e-16	upregulated		Nlrp3	0.000159712	0.258587	0.173	0.127	1	upregulated
	Irak2	1.91341e-13	0.674999	0.296	0.186	4.28202e-09	upregulated		Pld3	1.34221e-05	0.250184	0.426	0.382	0.300372	upregulated
	Il2ra	3.06083e-09	0.642804	0.114	0.048	6.84982e-05	upregulated
	Tnfrsf1b	2.25345e-14	0.625928	0.445	0.338	5.04299e-10	upregulated
	Olr1	8.94509e-15	0.542311	0.15	0.055	2.00182e-10	upregulated
	Anxa1	6.0376e-19	0.52105	0.177	0.06	1.35115e-14	upregulated
	Cxcl1	9.66191e-23	0.520392	0.148	0.034	2.16224e-18	upregulated
	Lyn	8.31825e-08	0.493083	0.147	0.08	0.00186154	upregulated
	Ptgs2	4.07745e-19	0.480315	0.105	0.018	9.12493e-15	upregulated
	Thbs1	3.85823e-15	0.467407	0.147	0.052	8.63433e-11	upregulated
	Casp4	2.79342e-12	0.407312	0.114	0.039	6.25139e-08	upregulated
	Cd47	2.62285e-12	0.400169	0.75	0.717	5.86968e-08	upregulated
	Il18rap	2.71005e-13	0.399181	0.129	0.045	6.06483e-09	upregulated
	F2r	0.00656159	0.398273	0.223	0.196	1	upregulated
	Ccrl2	1.15895e-10	0.396219	0.13	0.056	2.59362e-06	upregulated
	Cd14	1.28552e-16	0.386982	0.116	0.029	2.87686e-12	upregulated
	Ccl9	8.87958e-19	0.383746	0.103	0.018	1.98716e-14	upregulated
	Tnf	7.73034e-11	0.38229	0.125	0.052	1.72997e-06	upregulated
	Itgav	0.000930957	0.370092	0.184	0.142	1	upregulated
	Il18r1	0.0220047	0.337968	0.215	0.189	1	upregulated
