# Supplementary material for: Synergistic effects of PA (S184N) and PB2 (E627K) mutations on the increased pathogenicity of H3N2 canine influenza virus infections in mice and dogs
Source: J Virol. 2025 Apr 4;99(5):e01984-24. doi: 10.1128/jvi.01984-24 (PMC12090714; doi:10.1128/jvi.01984-24)
Supplement: Table S8 — Infection status of CIV in all cellular clusters. [file jvi.01984-24-s0005.xlsx]

## Sheet: Sheet1
Table S8 Infection status of CIV in all cellular clusters.
Sample	CellType	Viris_type	Cells
Control	Alveolar_macrophage	U	902
Control	B_cell	U	494
Control	DC	U	90
Control	Endothelial cell	U	717
Control	Epithelial cell	U	134
Control	Fibroblast cell	U	194
Control	MoMac	U	190
Control	NK	U	165
Control	Neutrophil	U	391
Control	SMC	U	14
Control	T_cell	U	1200
Control	Alveolar_macrophage	L	0
Control	B_cell	L	0
Control	DC	L	0
Control	Endothelial cell	L	0
Control	Epithelial cell	L	0
Control	Fibroblast cell	L	0
Control	MoMac	L	0
Control	NK	L	0
Control	Neutrophil	L	0
Control	SMC	L	0
Control	T_cell	L	0
GD14-WT	Alveolar_macrophage	U	1173
GD14-WT	B_cell	U	416
GD14-WT	DC	U	169
GD14-WT	Endothelial cell	U	265
GD14-WT	Epithelial cell	U	14
GD14-WT	Fibroblast cell	U	75
GD14-WT	MoMac	U	502
GD14-WT	NK	U	425
GD14-WT	Neutrophil	U	1932
GD14-WT	SMC	U	13
GD14-WT	T_cell	U	2046
GD14-WT	Alveolar_macrophage	H	3
GD14-WT	B_cell	H	0
GD14-WT	DC	H	0
GD14-WT	Endothelial cell	H	0
GD14-WT	Epithelial cell	H	1
GD14-WT	Fibroblast cell	H	0
GD14-WT	MoMac	H	1
GD14-WT	NK	H	0
GD14-WT	Neutrophil	H	2
GD14-WT	SMC	H	0
GD14-WT	T_cell	H	0
GD14-WT	Alveolar_macrophage	L	233
GD14-WT	B_cell	L	15
GD14-WT	DC	L	14
GD14-WT	Endothelial cell	L	27
GD14-WT	Epithelial cell	L	3
GD14-WT	Fibroblast cell	L	7
GD14-WT	MoMac	L	94
GD14-WT	NK	L	18
GD14-WT	Neutrophil	L	115
GD14-WT	SMC	L	0
GD14-WT	T_cell	L	87
GD14-ma[PA(S184N)+PB2(E627K)]	Alveolar_macrophage	U	2280
GD14-ma[PA(S184N)+PB2(E627K)]	B_cell	U	211
GD14-ma[PA(S184N)+PB2(E627K)]	DC	U	253
GD14-ma[PA(S184N)+PB2(E627K)]	Endothelial cell	U	833
GD14-ma[PA(S184N)+PB2(E627K)]	Epithelial cell	U	40
GD14-ma[PA(S184N)+PB2(E627K)]	Fibroblast cell	U	224
GD14-ma[PA(S184N)+PB2(E627K)]	MoMac	U	1640
GD14-ma[PA(S184N)+PB2(E627K)]	NK	U	336
GD14-ma[PA(S184N)+PB2(E627K)]	Neutrophil	U	1113
GD14-ma[PA(S184N)+PB2(E627K)]	SMC	U	23
GD14-ma[PA(S184N)+PB2(E627K)]	T_cell	U	1009
GD14-ma[PA(S184N)+PB2(E627K)]	Alveolar_macrophage	H	0
GD14-ma[PA(S184N)+PB2(E627K)]	B_cell	H	0
GD14-ma[PA(S184N)+PB2(E627K)]	DC	H	0
GD14-ma[PA(S184N)+PB2(E627K)]	Endothelial cell	H	3
GD14-ma[PA(S184N)+PB2(E627K)]	Epithelial cell	H	2
GD14-ma[PA(S184N)+PB2(E627K)]	Fibroblast cell	H	1
GD14-ma[PA(S184N)+PB2(E627K)]	MoMac	H	0
GD14-ma[PA(S184N)+PB2(E627K)]	NK	H	0
GD14-ma[PA(S184N)+PB2(E627K)]	Neutrophil	H	0
GD14-ma[PA(S184N)+PB2(E627K)]	SMC	H	0
GD14-ma[PA(S184N)+PB2(E627K)]	T_cell	H	0
GD14-ma[PA(S184N)+PB2(E627K)]	Alveolar_macrophage	L	455
GD14-ma[PA(S184N)+PB2(E627K)]	B_cell	L	13
GD14-ma[PA(S184N)+PB2(E627K)]	DC	L	56
GD14-ma[PA(S184N)+PB2(E627K)]	Endothelial cell	L	201
GD14-ma[PA(S184N)+PB2(E627K)]	Epithelial cell	L	20
GD14-ma[PA(S184N)+PB2(E627K)]	Fibroblast cell	L	29
GD14-ma[PA(S184N)+PB2(E627K)]	MoMac	L	458
GD14-ma[PA(S184N)+PB2(E627K)]	NK	L	35
GD14-ma[PA(S184N)+PB2(E627K)]	Neutrophil	L	126
GD14-ma[PA(S184N)+PB2(E627K)]	SMC	L	4
GD14-ma[PA(S184N)+PB2(E627K)]	T_cell	L	83
